# Supplementary material for: Genital Warts and Male Sexual Dysfunction: An IIEF-15-Based Cross-Sectional Study
Source: Healthcare (Basel). 2026 Jul 6;14(13):2009. doi: 10.3390/healthcare14132009 (PMC13361407; doi:10.3390/healthcare14132009)
Supplement: Supplementary file 1 [file healthcare-14-02009-s001.zip]

Archive with 1 entries (1 files):
- healthcare-4397705-supplementary.pdf
